# Supplementary material for: Study on South African Indigenous Teas—Antioxidant Potential, Nutritional Content, and Hypoxia-Induced Cyclooxygenase Inhibition on U87 MG Cell Line
Source: Molecules. 2022 May 30;27(11):3505. doi: 10.3390/molecules27113505 (PMC9181930; doi:10.3390/molecules27113505)
Supplement: Supplementary file 1 [file molecules-27-03505-s001.zip]

Archive with 1 entries (1 files):
- molecules-1732264-supplementary.pdf
